# Supplementary material for: Clinical Impact of Comprehensive Molecular Profiling in Adolescents and Young Adults with Sarcoma
Source: J Pers Med. 2024 Jan 23;14(2):128. doi: 10.3390/jpm14020128 (PMC10890624; doi:10.3390/jpm14020128)
Supplement: Supplementary file 1 [file jpm-14-00128-s001.zip]

Archive with 1 entries (1 files):
- jpm-2774353-supplementary.pdf
